# Supplementary material for: Epigenetic Regulation of miR-25 and Lnc107153 on Expression of Seasonal Estrus Key Gene CHGA in Sheep
Source: Biology (Basel). 2023 Feb 4;12(2):250. doi: 10.3390/biology12020250 (PMC9952879; doi:10.3390/biology12020250)
Supplement: Supplementary file 1 [file biology-12-00250-s001.zip]

Archive with 5 entries (5 files):
- Figure S1.eps
- Table S1.pdf
- Table S2.pdf
- Table S3.pdf
- Table S4.pdf
